# Supplementary material for: Volatile Organic Compound (VOC) Profiles of Different Trichoderma Species and Their Potential Application
Source: J Fungi (Basel). 2022 Sep 21;8(10):989. doi: 10.3390/jof8100989 (PMC9605199; doi:10.3390/jof8100989)
Supplement: Supplementary file 1 [file jof-08-00989-s001.zip]

Archive with 7 entries (7 files):
- Table S5 Soil PCA loadings.xlsx
- Table S6 PDA anova_posthoc.xlsx
- Table S7 Soil anova_posthoc.xlsx
- Table S1 submitted raw data.xlsx
- Table S2 VOCs putative identification.xlsx
- Table S3 All data PCA loadings.xlsx
- Table S4 PDA PCA loadings.xlsx
