# Supplementary material for: Volatile Organic Compound (VOC) Profiles of Different Trichoderma Species and Their Potential Application
Source: J Fungi (Basel). 2022 Sep 21;8(10):989. doi: 10.3390/jof8100989 (PMC9605199; doi:10.3390/jof8100989)
Supplement: Supplementary file 1 [file jof-08-00989-s001.zip › Table S5 Soil PCA loadings.xlsx]

## Sheet: Foglio1
Table S5: Soil PCA loadings
	PC 1	PC 2	PC 3	PC 4	PC 5	PC 6	PC 7	PC 8	PC 9	PC 10	PC 11
m/z 26.026	0.016363	0.051429	0.27039	0.0045539	0.2286	0.33791	0.26908	0.045598	0.0060102	-0.19354	0.19233
m/z 27.035	-0.021698	0.049506	0.257	-0.32561	0.25077	0.11177	0.11433	0.12297	0.13099	0.061574	0.14495
m/z 28.050	0.003762	0.099821	-0.14017	0.48298	0.0011244	-0.042592	0.16064	0.083591	-0.011793	-0.02526	0.016403
m/z 29.014	-0.056546	0.10613	-0.077668	0.45387	0.0077938	-0.13772	0.062348	0.15896	0.0023187	-0.01964	0.033989
m/z 30.995	0.099017	0.13973	-0.11058	0.18228	0.07546	0.18911	0.08246	-0.020818	-0.0060747	-0.3025	-0.31482
m/z 33.033	0.1316	-0.13468	-0.10704	-0.00017315	0.090628	0.082082	-0.027732	0.069109	-0.035842	-0.043371	0.0056581
m/z 33.993	0.13509	-0.11612	-0.13016	0.028762	0.058338	0.11404	0.020306	0.068228	-0.051366	-0.071054	0.074774
m/z 39.033	-0.050214	0.19473	0.048193	-0.25075	-0.023691	0.12713	-0.16986	0.12953	-0.1081	-0.035407	-0.16219
m/z 41.039	0.11045	-0.0051495	-0.26729	-0.13413	0.060085	-0.029709	0.15162	-0.053817	-0.026979	0.26829	0.10552
m/z 43.018	0.14815	0.071872	-0.14933	-0.042964	0.034184	0.021288	-0.045742	0.018456	0.1251	-0.035862	-0.03868
m/z 43.054	0.13692	-0.036209	-0.19233	-0.16316	-0.0043259	0.052534	0.069513	-0.013443	0.11425	-0.061561	-0.12388
m/z 45.033	0.12951	-0.13994	-0.11341	-0.053762	0.07495	0.056949	-0.015898	0.0084783	0.0080534	-0.0013847	-0.036935
m/z 45.991	-0.014099	0.087958	0.30107	0.20136	0.14485	0.025368	0.18941	0.10652	0.27334	0.16459	-0.21225
m/z 47.051	0.13847	-0.12551	0.075757	0.049329	0.10048	0.014657	0.073053	0.015211	-0.11896	0.090816	-0.037759
m/z 57.069	0.12515	0.14271	-0.083007	-0.017476	0.16815	-0.056616	-0.03533	0.085681	0.015677	-0.065986	0.14037
m/z 59.048	0.13293	0.011256	-0.21358	-0.075656	-0.016316	0.058193	0.22155	-0.066928	0.081166	-0.13687	-0.089249
m/z 61.028	0.13963	0.098103	0.038206	0.05862	0.11755	-0.049548	-0.1228	-0.21843	-0.20534	0.012162	-0.21049
m/z 69.069	0.14792	-0.012403	-0.17288	0.081574	-0.024482	0.031528	0.098079	0.10818	-0.0014138	0.029732	0.19244
m/z 70.072	0.13753	0.07939	-0.14974	-0.019435	-0.097554	0.10891	0.054486	-0.008856	0.18778	0.23289	-0.091989
m/z 71.085	0.0048114	0.21137	0.054679	-0.033288	-0.08018	-0.17467	0.1793	0.23923	-0.26496	-0.071653	0.24386
m/z 73.063	0.0025418	0.19166	-0.20695	-0.079244	0.095372	0.068312	-0.052459	0.068566	0.16326	-0.30408	0.24292
m/z 75.042	-0.070268	0.21165	0.084618	0.10502	-0.00069301	-0.12323	0.01159	-0.020031	-0.026257	0.013219	-0.041804
m/z 79.076	0.15731	0.061883	-0.0037625	-0.12838	0.027599	-0.022882	0.1001	-0.05378	0.031676	-0.18373	-0.10347
m/z 81.070	0.13046	-0.14952	0.038646	0.052397	-0.068376	-0.066652	0.083076	-0.068705	0.039481	-0.017453	-0.10466
m/z 83.083	0.13024	-0.14442	-0.088783	-0.060365	0.055457	0.057431	-0.051342	0.063399	0.0062949	-0.00023224	0.035716
m/z 87.080	0.097339	0.13024	-0.2234	-0.079966	-0.022818	-0.098501	0.033652	0.085147	-0.0098797	0.26635	0.097284
m/z 89.059	0.15554	0.038125	0.080596	0.02922	0.13235	-0.0187	-0.019451	-0.11267	-0.18723	-0.17501	0.11725
m/z 90.075	0.1433	0.10433	0.017265	0.067328	-0.1691	0.0044671	0.036457	0.015979	0.19771	0.033534	0.16749
m/z 91.055	0.073164	0.20332	0.10124	0.015101	-0.10038	0.10543	-0.036772	-0.16388	0.060105	0.067979	-0.063313
m/z 93.038	0.067384	0.20689	0.014024	0.044964	0.14602	-0.008925	-0.26152	-0.092322	-0.081205	0.033247	-0.055155
m/z 95.047	0.15872	0.00522	0.043067	0.025569	0.081021	-0.20612	-0.019087	-0.058967	0.09742	-0.034018	-0.0179
m/z 97.100	0.16223	-0.034121	-0.0081094	-0.025451	-0.066569	-0.039255	-0.034205	0.21256	-0.074545	-0.030856	0.032584
m/z 99.071	0.13512	-0.13347	-0.051309	-0.028719	0.090651	0.10356	-0.036027	-0.004923	0.054232	-0.18954	-0.092691
m/z 101.059	0.13982	-0.09796	0.028946	-0.039641	-0.09642	-0.23748	-0.018558	0.050225	0.12537	-0.055882	0.10078
m/z 105.070	0.13437	0.019235	0.014958	-0.12728	-0.19609	-0.13852	0.25175	-0.13808	-0.35812	-0.052246	-0.048165
m/z 107.085	-0.072127	0.21418	0.0106	0.054678	-0.029627	-0.067692	0.20893	-0.067676	0.015981	-0.085479	-0.040443
m/z 111.046	0.14663	0.081708	0.050781	0.0075066	0.088724	-0.068477	-0.27294	-0.084299	0.087912	0.062997	0.07776
m/z 115.076	0.15703	-0.086251	0.02379	-0.064707	0.012373	-0.055987	0.063806	0.010509	0.07762	0.041976	-0.019723
m/z 117.106	0.12592	-0.15881	0.050722	0.0237	-0.033897	-0.070769	0.082491	-0.052938	0.088031	0.0048624	-0.081234
m/z 121.065	0.14976	0.074443	0.038985	0.118	0.015173	0.16284	-0.095961	-0.10689	0.039899	0.017024	-0.14017
m/z 121.100	-0.019151	0.20271	-0.18528	-0.015773	0.15661	0.083743	-0.049404	0.041573	-0.17263	0.1486	0.10747
m/z 123.133	0.15086	0.068401	-0.0058391	-0.0077397	-0.12074	0.14997	0.098918	0.17817	-0.086658	-0.0392	-0.097161
m/z 127.128	0.1511	0.069651	-0.081206	0.023111	-0.073273	0.16581	0.092892	0.086388	0.0036516	-0.067638	0.030581
m/z 129.126	0.1599	0.03151	0.083384	0.011907	-0.12245	0.043658	-0.03877	0.021997	-0.16409	-0.044691	-0.026354
m/z 131.124	0.13922	0.084766	0.0063861	0.018458	0.11808	-0.22528	-0.019753	-0.22938	-0.072656	0.035319	0.13241
m/z 135.117	0.13487	0.13645	0.019989	-0.054698	0.080147	-0.13403	-0.00076131	0.013471	0.11769	-0.017887	-0.04057
m/z 137.134	0.13813	0.060395	0.022176	-0.0012704	-0.26608	0.18124	-0.0095878	0.13527	-0.12191	0.1578	0.023414
m/z 139.150	0.14637	-0.023424	0.15287	0.078975	-0.089968	0.015377	-0.1517	0.09653	-0.18868	-0.10765	0.069429
m/z 145.139	0.11426	0.13947	0.087849	0.019641	-0.090738	0.12478	0.092244	-0.29848	-0.073156	0.15639	0.070767
m/z 147.135	0.14246	0.11008	0.074047	-0.069602	-0.10631	-0.0022603	-0.01282	0.051332	-0.012906	0.21757	-0.13264
m/z 149.128	0.11939	0.12259	0.039538	-0.15729	0.11939	-0.090647	0.26286	-0.18576	0.013639	0.12983	-0.063005
m/z 157.176	0.13696	0.030416	0.074991	-0.034093	-0.22245	0.14145	-0.1952	0.25165	-0.14419	-0.027014	-0.13018
m/z 161.152	0.15595	-0.015097	0.071292	0.040598	0.025104	-0.19135	0.050311	-0.090423	0.0035956	-0.22262	0.10195
m/z 163.166	0.127	0.088143	0.17668	-0.041332	0.083023	0.19424	0.039394	-0.095286	0.050832	-0.052873	0.15708
m/z 165.164	0.12717	-0.016473	0.15585	0.18907	0.0087324	0.24544	-0.015562	0.02442	0.15102	0.24919	0.10265
m/z 167.099	0.065844	0.20112	-0.0030951	0.038827	-0.23545	0.079934	-0.13344	-0.14684	0.038503	-0.073951	0.098768
m/z 171.194	0.040518	-0.22609	0.07144	0.021592	0.13302	0.05309	-0.035004	0.13021	-0.12685	0.11939	0.076743
m/z 189.186	0.14444	0.02486	0.071888	0.0034398	-0.24673	-0.11506	0.091029	0.073824	0.2698	-0.027518	0.078445
m/z 203.179	0.14983	-0.047064	0.036714	-0.045328	-0.075098	-0.18753	-0.18213	0.041935	0.22433	-0.089105	-0.14146
m/z 204.211	-0.027858	0.083743	-0.32973	0.07622	0.23268	0.10171	-0.083217	0.052817	0.026388	0.1078	-0.058566
m/z 205.195	0.02446	0.16334	0.066354	-0.11602	0.20974	-0.21216	0.18333	0.40469	-0.083959	0.054211	-0.36314
m/z 219.184	-0.071713	0.22241	0.013652	-0.080489	0.023974	0.022055	-0.060493	-0.0092266	0.019804	0.0033272	0.08945
m/z 223.082	-0.056778	0.22317	-0.021936	-0.10191	-0.067262	-0.074606	-0.10749	0.076514	0.12126	0.061955	0.038796
m/z 229.222	0.13217	0.073026	0.1327	0.0085132	0.082077	-0.13138	-0.23249	0.2308	0.13925	-0.090013	0.0828
m/z 247.233	0.13712	-0.12832	0.063208	0.066406	0.017633	-0.071	0.086625	0.091454	-0.04675	0.14771	0.16477
m/z 264.850	0.15434	6.0711e-05	0.027615	0.080934	0.20914	-0.09917	-0.11699	-0.0185	-0.13642	0.088345	-0.024079
m/z 267.850	0.15632	-0.040396	0.0298	0.056576	0.20948	-0.042941	-0.078525	-0.0334	-0.054726	0.065797	0.022599
m/z 269.850	0.15669	-0.061984	0.040185	0.12962	0.080674	0.067271	-0.054416	0.033469	-0.045164	0.093958	-0.0025658
