# Supplementary material for: Volatile Organic Compound (VOC) Profiles of Different Trichoderma Species and Their Potential Application
Source: J Fungi (Basel). 2022 Sep 21;8(10):989. doi: 10.3390/jof8100989 (PMC9605199; doi:10.3390/jof8100989)
Supplement: Supplementary file 1 [file jof-08-00989-s001.zip › Table S6 PDA anova_posthoc.xlsx]

## Sheet: PDA samples
Table S6: VOCs identified by ANOVA analysis (p<0.05) in Trichoderma inoculated PDA. The post-hoc Tukey’s Honestly Significant Difference (Tukey’s HSD) column shows the significant (p<0.05) comparisons between different Trichoderma species.
VOCs	f.value	p.value	-LOG10(p)	FDR	Tukey's HSD
m/z 167.099	34919	8.3668e-17	16.077	5.6894e-15	MK1-B6	P1-B6	T22-B6	P1-MK1	T22-MK1	T22-P1
m/z 264.850	1882.8	9.8414e-12	11.007	2.8665e-10	MK1-B6	P1-B6	T22-B6	P1-MK1	T22-MK1	T22-P1
m/z 61.028	1705.7	1.46e-11	10.836	2.8665e-10	MK1-B6	T22-B6	P1-MK1	T22-MK1	T22-P1
m/z 33.033	1645.3	1.6862e-11	10.773	2.8665e-10	MK1-B6	P1-B6	T22-B6	P1-MK1	T22-P1
m/z 145.139	858.62	2.2586e-10	9.6462	3.0717e-09	MK1-B6	P1-B6	T22-B6	P1-MK1	T22-MK1	T22-P1
m/z 205.195	762.53	3.6247e-10	9.4407	4.108e-09	MK1-B6	P1-B6	T22-B6	P1-MK1	T22-MK1	T22-P1
m/z 89.059	699.53	5.1107e-10	9.2915	4.9646e-09	MK1-B6	P1-B6	T22-B6	P1-MK1	T22-MK1	T22-P1
m/z 47.050	672.42	5.9819e-10	9.2232	5.0846e-09	MK1-B6	P1-B6	T22-B6	T22-MK1	T22-P1
m/z 29.014	622.7	8.1225e-10	9.0903	5.8836e-09	MK1-B6	P1-MK1	T22-MK1
m/z 149.128	609.34	8.8549e-10	9.0528	5.8836e-09	MK1-B6	P1-B6	T22-B6	P1-MK1	T22-MK1	T22-P1
m/z 267.850	598.4	9.5176e-10	9.0215	5.8836e-09	MK1-B6	P1-B6	T22-B6	P1-MK1	T22-MK1	T22-P1
m/z 101.059	462.02	2.6627e-09	8.5747	1.5088e-08	MK1-B6	P1-B6	T22-B6	P1-MK1
m/z 105.070	451.74	2.9118e-09	8.5358	1.5231e-08	MK1-B6	P1-B6	T22-B6	T22-MK1	T22-P1
m/z 39.033	434.55	3.3972e-09	8.4689	1.65e-08	MK1-B6	P1-B6	T22-B6	T22-MK1	T22-P1
m/z 131.124	372.08	6.2916e-09	8.2012	2.8522e-08	MK1-B6	P1-B6	T22-B6	P1-MK1	T22-MK1
m/z 121.065	324.38	1.0842e-08	7.9649	4.5058e-08	MK1-B6	P1-B6	T22-B6	P1-MK1	T22-P1
m/z 107.085	321.27	1.1265e-08	7.9483	4.5058e-08	MK1-B6	P1-B6	T22-B6	P1-MK1	T22-MK1	T22-P1
m/z 79.076	292.35	1.6368e-08	7.786	6.1834e-08	MK1-B6	T22-B6	P1-MK1	T22-MK1	T22-P1
m/z 129.126	268.01	2.3091e-08	7.6366	8.1621e-08	MK1-B6	P1-B6	P1-MK1	T22-MK1	T22-P1
m/z 203.179	265.39	2.4006e-08	7.6197	8.1621e-08	MK1-B6	P1-B6	T22-B6	P1-MK1	T22-MK1	T22-P1
m/z 43.018	261.48	2.5457e-08	7.5942	8.2432e-08	MK1-B6	P1-B6	T22-B6	P1-MK1	T22-MK1	T22-P1
m/z 81.070	232.07	4.0802e-08	7.3893	1.2612e-07	MK1-B6	P1-B6	T22-B6	P1-MK1	T22-MK1	T22-P1
m/z 135.117	213.41	5.681e-08	7.2456	1.6796e-07	MK1-B6	P1-B6	T22-B6	P1-MK1	T22-MK1	T22-P1
m/z 171.194	204.62	6.7052e-08	7.1736	1.8998e-07	MK1-B6	P1-B6	T22-B6	P1-MK1	T22-MK1
m/z 95.047	200.75	7.2297e-08	7.1409	1.9665e-07	MK1-B6	T22-B6	P1-MK1	T22-P1
m/z 123.133	184.44	1.0095e-07	6.9959	2.6403e-07	MK1-B6	P1-B6	T22-B6	P1-MK1	T22-MK1	T22-P1
m/z 161.152	164.75	1.5738e-07	6.803	3.9637e-07	MK1-B6	T22-B6	P1-MK1	T22-P1
m/z 163.166	143.69	2.6922e-07	6.5699	6.5383e-07	MK1-B6	T22-B6	P1-MK1	T22-MK1	T22-P1
m/z 189.186	140.22	2.9633e-07	6.5282	6.9484e-07	MK1-B6	T22-B6	P1-MK1	T22-MK1	T22-P1
m/z 83.083	136.24	3.3164e-07	6.4793	7.5172e-07	MK1-B6	P1-B6	P1-MK1	T22-MK1	T22-P1
m/z 90.075	128.45	4.1765e-07	6.3792	9.1613e-07	MK1-B6	P1-MK1	T22-MK1	T22-P1
m/z 93.038	112.76	6.9459e-07	6.1583	1.476e-06	MK1-B6	P1-B6	T22-B6	T22-MK1	T22-P1
m/z 91.055	106.81	8.5795e-07	6.0665	1.7176e-06	MK1-B6	P1-B6	T22-B6	T22-P1
m/z 247.233	106.78	8.5879e-07	6.0661	1.7176e-06	MK1-B6	T22-B6	P1-MK1	T22-MK1	T22-P1
m/z 30.995	105.93	8.859e-07	6.0526	1.7212e-06	MK1-B6	P1-B6	T22-B6	T22-MK1	T22-P1
m/z 59.048	94.971	1.3543e-06	5.8683	2.5581e-06	MK1-B6	T22-B6	P1-MK1	T22-MK1	T22-P1
m/z 137.134	89.102	1.7341e-06	5.7609	3.1871e-06	MK1-B6	P1-B6	T22-B6
m/z 41.039	86.825	1.917e-06	5.7174	3.4303e-06	MK1-B6	P1-B6	T22-B6	T22-MK1	T22-P1
m/z 26.026	80.323	2.5895e-06	5.5868	4.4773e-06	MK1-B6	P1-B6	T22-B6	T22-MK1	T22-P1
m/z 147.135	79.972	2.6337e-06	5.5794	4.4773e-06	MK1-B6	P1-B6	T22-B6	P1-MK1	T22-P1
m/z 204.211	76.229	3.1682e-06	5.4992	5.2546e-06	MK1-B6	T22-B6	P1-MK1	T22-P1
m/z 115.076	67.231	5.1331e-06	5.2896	8.3108e-06	P1-B6	P1-MK1	T22-P1
m/z 45.033	62.413	6.8227e-06	5.166	1.0579e-05	MK1-B6	P1-B6	T22-B6	P1-MK1	T22-P1
m/z 117.106	62.36	6.845e-06	5.1646	1.0579e-05	MK1-B6	P1-B6	P1-MK1	T22-MK1
m/z 71.085	53.594	1.2183e-05	4.9143	1.8409e-05	MK1-B6	P1-B6	T22-B6
m/z 57.069	47.915	1.8605e-05	4.7304	2.7503e-05	MK1-B6	P1-B6	T22-B6
m/z 97.100	42.684	2.8719e-05	4.5418	4.1551e-05	MK1-B6	P1-B6	T22-B6	P1-MK1
m/z 27.035	41.074	3.3155e-05	4.4794	4.697e-05	MK1-B6	P1-B6	T22-B6	T22-MK1	T22-P1
m/z 70.072	39.024	4.0124e-05	4.3966	5.5683e-05	P1-B6	T22-B6	P1-MK1	T22-MK1	T22-P1
m/z 229.222	37.22	4.7831e-05	4.3203	6.505e-05	P1-B6	T22-B6	P1-MK1	T22-MK1
m/z 157.176	33.396	7.1364e-05	4.1465	9.5151e-05	MK1-B6	P1-B6	T22-B6
m/z 99.071	30.692	9.7226e-05	4.0122	0.00012714	MK1-B6	P1-B6	T22-B6	T22-MK1
m/z 28.050	28.761	0.00012316	3.9095	0.00015802	MK1-B6	P1-B6	T22-B6	P1-MK1	T22-MK1
m/z 139.150	28.603	0.00012565	3.9008	0.00015822	MK1-B6	P1-B6	T22-B6	P1-MK1	T22-P1
m/z 87.080	28.431	0.00012842	3.8914	0.00015878	MK1-B6	T22-B6	P1-MK1	T22-MK1
m/z 219.184	26.88	0.00015727	3.8034	0.00019097	MK1-B6	P1-B6	T22-B6	P1-MK1
m/z 127.128	25.331	0.00019466	3.7107	0.00023222	T22-B6	P1-MK1	T22-MK1	T22-P1
m/z 75.042	23.42	0.00025749	3.5892	0.00030188	MK1-B6	P1-B6	T22-B6	T22-MK1
m/z 45.991	20.654	0.00040099	3.3969	0.00046216	P1-B6	P1-MK1	T22-MK1
m/z 33.993	20.287	0.00042691	3.3697	0.00048383	P1-B6	P1-MK1	T22-P1
m/z 69.069	19.293	0.00050848	3.2937	0.00056683	MK1-B6	P1-B6	T22-MK1
m/z 43.054	14.128	0.0014613	2.8353	0.0016027	MK1-B6	P1-B6	T22-B6
m/z 73.063	13.521	0.0016886	2.7725	0.0018227	P1-B6	T22-B6	P1-MK1	T22-MK1
m/z 223.082	9.7429	0.0047742	2.3211	0.0050725	T22-B6	T22-MK1
m/z 269.850	6.7829	0.013727	1.8624	0.014361	T22-MK1
m/z 121.100	5.9192	0.019842	1.7024	0.020443	MK1-B6
