# Supplementary material for: Volatile Organic Compound (VOC) Profiles of Different Trichoderma Species and Their Potential Application
Source: J Fungi (Basel). 2022 Sep 21;8(10):989. doi: 10.3390/jof8100989 (PMC9605199; doi:10.3390/jof8100989)
Supplement: Supplementary file 1 [file jof-08-00989-s001.zip › Table S7 Soil anova_posthoc.xlsx]

## Sheet: Soil samples
Table S7: VOCs identified by ANOVA analysis (p<0.05) in Trichoderma inoculated soil. The post-hoc Tukey’s Honestly Significant Difference (Tukey’s HSD) column shows the significant (p<0.05) comparisons between different Trichoderma species.
VOCs	f.value	p.value	-LOG10(p)	FDR	Tukey's HSD
m/z 171.194	641.87	7.1989e-10	9.1427	4.8953e-08	MK1-B6	P1-B6	T22-B6	P1-MK1	T22-P1
m/z 45.033	415.01	4.0783e-09	8.3895	1.3866e-07	P1-B6	T22-B6	P1-MK1	T22-P1
m/z 83.083	264.05	2.4494e-08	7.6109	5.5519e-07	P1-B6	P1-MK1	T22-P1
m/z 43.054	175.81	1.2192e-07	6.9139	2.0726e-06	MK1-B6	P1-B6	T22-B6	P1-MK1	T22-P1
m/z 33.033	82.656	2.3185e-06	5.6348	3.1532e-05	P1-B6	P1-MK1	T22-P1
m/z 99.071	41.2	3.2778e-05	4.4844	0.00034899	P1-B6	P1-MK1	T22-P1
m/z 33.993	40.2	3.5926e-05	4.4446	0.00034899	P1-B6	P1-MK1	T22-P1
m/z 107.085	38.747	4.1201e-05	4.3851	0.00035021	P1-B6	T22-B6	P1-MK1	T22-P1
m/z 75.042	30.343	0.00010136	3.9941	0.00074915	P1-B6	P1-MK1	T22-P1
m/z 223.082	29.657	0.00011017	3.9579	0.00074915	MK1-B6	P1-B6	T22-B6	P1-MK1	T22-P1
m/z 59.048	26.74	0.00016025	3.7952	0.00099064	MK1-B6	P1-B6	T22-B6	P1-MK1
m/z 219.184	19.217	0.00051542	3.2878	0.0029207	P1-B6	P1-MK1	T22-P1
m/z 43.018	18.3	0.00061024	3.2145	0.003192	MK1-B6	P1-B6	T22-B6
m/z 70.072	13.536	0.0016823	2.7741	0.0081713	MK1-B6	P1-B6	T22-B6
m/z 87.080	12.258	0.0023214	2.6342	0.010524	MK1-B6	P1-B6	T22-B6
m/z 41.039	11.172	0.0031198	2.5059	0.013123	P1-B6	T22-B6
m/z 167.099	10.995	0.0032808	2.484	0.013123	MK1-B6	T22-B6	P1-MK1
m/z 69.069	9.7318	0.0047908	2.3196	0.018099	P1-B6
m/z 117.106	8.4854	0.007233	2.1407	0.025887	P1-B6	P1-MK1	T22-P1
m/z 115.076	8.3174	0.0076719	2.1151	0.026084	P1-B6	P1-MK1	T22-P1
m/z 47.051	7.6279	0.0098619	2.006	0.031934	P1-B6	P1-MK1	T22-P1
m/z 81.070	7.4596	0.010511	1.9783	0.03249	P1-B6	P1-MK1	T22-P1
m/z 73.063	7.2595	0.011354	1.9449	0.033568	T22-B6	T22-P1
m/z 127.128	7.1404	0.011896	1.9246	0.033704	MK1-B6	P1-B6
m/z 247.233	6.2708	0.017009	1.7693	0.046265	P1-MK1	T22-P1
