# Supplementary material for: Volatile Organic Compound (VOC) Profiles of Different Trichoderma Species and Their Potential Application
Source: J Fungi (Basel). 2022 Sep 21;8(10):989. doi: 10.3390/jof8100989 (PMC9605199; doi:10.3390/jof8100989)
Supplement: Supplementary file 1 [file jof-08-00989-s001.zip › Table S1 submitted raw data.xlsx]

## Sheet: Foglio1
Table S1: Volatiles, expressed as ppbv, detected by PTR-Qi-TOF-MS analyses from soil and PDA samples inoculated with T. longibrachiatum MK1, T. atroviride P1, T. asperellum B6 and T. afroharzianum T22
sample	groups	m/z 26.026	m/z 27.035	m/z 28.050	m/z 29.014	m/z 30.995	m/z 33.033	m/z 33.993	m/z 39.033	m/z 41.039	m/z 43.018	m/z 43.054	m/z 45.033	m/z 45.991	m/z 47.050	m/z 57.069	m/z 59.048	m/z 61.028	m/z 69.069	m/z 70.072	m/z 71.085	m/z 73.063	m/z 75.042	m/z 79.076	m/z 81.070	m/z 83.083	m/z 87.080	m/z 89.059	m/z 90.075	m/z 91.055	m/z 93.038	m/z 95.047	m/z 97.100	m/z 99.071	m/z 101.059	m/z 105.070	m/z 107.085	m/z 111.046	m/z 115.076	m/z 117.106	m/z 121.065	m/z 121.100	m/z 123.133	m/z 127.128	m/z 129.126	m/z 131.124	m/z 135.117	m/z 137.134	m/z 139.150
Soil_MK1_a	MK1	4660000	7050000	10500000	1120000000	1580000	32200000	14400000	24300000	2960000	8880000	4070000	972000	2130000	1830000	683000	3190000	4340000	728000	45000	130000	1150000	157000	323000	629000	81600	33700	156000	89100	207000	349000	407000	367000	28200	333000	112000	74600	250000	140000	261000	47500	49700	144000	282000	131000	67800	98100	193000	141000
Soil_MK1_b	MK1	4180000	6640000	10600000	1140000000	1500000	30300000	13100000	19500000	4170000	8180000	4040000	1020000	1910000	1560000	630000	3200000	3740000	690000	44200	102000	1230000	132000	278000	560000	70300	32500	135000	81600	195000	305000	387000	258000	13600	299000	94600	72900	235000	129000	245000	38100	50400	112000	239000	98000	68000	90000	143000	102000
Soil_MK1_c	MK1	3900000	5780000	11100000	1240000000	1550000	31800000	15000000	18100000	4880000	7250000	4080000	1020000	1290000	1490000	607000	3490000	3400000	733000	36800	115000	1310000	124000	267000	537000	65400	32900	133000	74100	177000	237000	350000	260000	8970	279000	107000	89000	180000	118000	206000	27400	53800	113000	240000	95200	64000	81400	137000	98400
Soil_B6_a	B6	4160000	6200000	11100000	1320000000	1420000	32200000	13900000	15900000	1790000	5680000	1680000	864000	2130000	1750000	573000	2550000	2980000	677000	28200	107000	852000	120000	231000	680000	74100	23200	131000	74200	168000	219000	377000	283000	13400	337000	87600	51800	201000	124000	302000	27000	39300	105000	212000	94500	59500	79900	129000	118000
Soil_B6_b	B6	4290000	7040000	10500000	1160000000	1330000	29500000	12300000	17800000	3560000	5180000	2190000	846000	2060000	1780000	548000	2720000	2800000	647000	30500	113000	713000	109000	237000	587000	64700	27500	122000	68800	167000	184000	347000	258000	2080	296000	99000	61400	171000	126000	269000	21000	44000	105000	205000	88800	58300	78600	130000	98400
Soil_B6_c	B6	4490000	7500000	9880000	1050000000	1330000	28100000	10800000	19800000	1710000	4630000	2010000	770000	1900000	1580000	516000	2530000	2750000	540000	22700	98800	802000	94700	241000	529000	58200	18700	123000	61500	163000	186000	338000	223000	12800	283000	90400	53600	171000	119000	249000	19300	37300	93800	182000	82200	54400	75900	106000	95900
Soil_P1_a	P1	4250000	6520000	10300000	1030000000	1470000	53900000	25600000	13800000	6140000	9920000	9930000	6750000	1740000	3000000	661000	3910000	4560000	859000	45600	104000	661000	41000	369000	2420000	463000	31400	179000	91100	181000	213000	540000	463000	23900000	597000	130000	29200	267000	201000	1310000	45700	30600	136000	278000	138000	83600	100000	171000	155000
Soil_P1_b	P1	3720000	5840000	10800000	1150000000	1540000	55500000	26300000	15000000	7350000	9650000	9640000	6630000	1410000	2330000	634000	3800000	3730000	842000	45400	91000	892000	39000	292000	1230000	403000	34100	141000	75900	164000	215000	425000	370000	8130000	396000	101000	27900	218000	159000	592000	36500	42600	123000	258000	106000	65100	86500	147000	117000
Soil_P1_c	P1	4240000	6890000	10100000	1010000000	1450000	53000000	25400000	18000000	7700000	9450000	9440000	5670000	1190000	2160000	667000	3670000	3390000	819000	41600	99800	1210000	35000	303000	855000	411000	34400	149000	76100	167000	224000	402000	369000	5060000	379000	102000	27000	226000	156000	419000	32200	47100	123000	261000	107000	65300	87200	151000	119000
Soil_T22_a	T22	3310000	6260000	10300000	1130000000	1350000	29900000	12400000	20400000	4860000	7500000	4630000	1030000	1220000	1390000	609000	3130000	2940000	687000	36800	118000	1200000	112000	268000	555000	80600	37500	120000	75400	171000	224000	380000	300000	3880	376000	104000	62500	202000	129000	241000	20800	46600	108000	217000	93300	63600	87400	136000	99800
Soil_T22_b	T22	4440000	6940000	10900000	1210000000	1560000	32700000	15000000	19600000	4920000	8710000	5630000	1130000	2020000	1560000	675000	3660000	2980000	757000	42800	122000	1600000	128000	300000	544000	79800	35900	131000	81200	180000	231000	385000	298000	23400	320000	98700	94600	194000	133000	242000	28600	51200	123000	258000	95100	62100	92900	140000	97600
Soil_T22_c	T22	4270000	6920000	10900000	1220000000	1600000	34300000	14900000	20700000	5830000	10600000	4810000	1280000	2030000	1870000	813000	3430000	5370000	763000	42400	132000	1570000	214000	339000	570000	87600	43000	172000	83700	195000	464000	484000	336000	30900	354000	108000	92700	288000	143000	248000	41900	62300	123000	257000	112000	89800	110000	140000	119000
PDA_MK1_a	MK1	77900000	75500000	335000	0	11400000	392000	19900000	45200000	403000000	8020000000	128000000	677000000	2340000	6370000000	268000000	5250000	3530000000	23700000	140000	204000000	13000000	29700000	24300000	51000000	1260000	30300	2510000000	89300000	4990000	1150000000	54900000	1940000	285000	1380000	75200000	38900000	7140000	689000	30500000	26700000	481000	17900000	336000	2210000	136000000	112000000	1720000	164000
PDA_MK1_b	MK1	46900000	38100000	2150000	0	6740000	428000	22200000	35600000	370000000	6030000000	60800000	576000000	241000	4330000000	154000000	1410000	2890000000	12200000	103000	84400000	2840000	7870000	21600000	30100000	1420000	104000	1570000000	45100000	2830000	362000000	24600000	1500000	182000	982000	63800000	23500000	3690000	544000	14700000	15800000	410000	10900000	178000	1290000	68500000	47500000	1620000	182000
PDA_MK1_c	MK1	39800000	31400000	3910000	0	5480000	511000	21100000	40800000	383000000	6510000000	6610000	59000000	2280000	4300000000	130000000	2870000	3200000000	12500000	280000	54900000	1610000	4530000	23500000	36900000	1850000	63400	1530000000	39400000	1990000	226000000	21600000	1720000	152000	1100000	54600000	27600000	3580000	513000	12000000	23500000	430000	13200000	125000	1230000	54800000	50000000	2270000	116000
PDA_B6_a	B6	5400000	7550000	210000	1090000000	610000	199000000	23700000	3130000	53100000	33400000	1970000	2010000	2350000	18300000	25300000	363000000	5900000	3840000	97500	1200000	4110000	268000	1410000	877000	459000	179000	74900	929000	128000	554000	334000	484000	758000	87700	172000	383000	7340000	686000	1990000	186000	3240000	484000	259000	118000	102000	77900	397000	11400000
PDA_B6_b	B6	4540000	6420000	241000	1310000000	609000	159000000	23700000	2890000	39200000	24700000	1500000	2330000	2410000	15500000	17500000	228000000	6020000	3780000	90500	717000	3870000	286000	921000	811000	375000	166000	83900	837000	118000	536000	276000	350000	703000	86500	151000	343000	4460000	543000	1290000	159000	2130000	370000	213000	113000	81500	59700	312000	10100000
PDA_B6_c	B6	4100000	6450000	251000	1180000000	577000	137000000	21300000	3230000	30100000	21200000	1400000	2440000	2230000	14000000	15300000	205000000	5020000	3760000	92900	583000	4330000	295000	925000	756000	346000	154000	84200	756000	117000	511000	280000	273000	675000	85600	154000	332000	3130000	513000	919000	153000	1590000	311000	193000	102000	86200	58500	273000	9570000
PDA_P1_a	P1	89500000	85000000	15200000	1430000000	11400000	7180000	14000000	41200000	973000000	817000000	66500000	4180000000	54000000	8080000000	266000000	769000000	8780000	14200000	396000	42500000	38600000	5650000	1470000	2430000	3300000	402000	19500000	880000	5810000	308000000	686000	1050000	256000	771000	55100000	1430000	3280000	4890000	599000	1660000	2910000	758000	448000	22700000	318000	3880000	1440000	1230000
PDA_P1_b	P1	63400000	59600000	13500000	1340000000	8910000	7400000	14900000	39600000	636000000	557000000	45700000	3930000000	49300000	6640000000	154000000	418000000	6410000	9810000	332000	27600000	25700000	3030000	1360000	2310000	3010000	286000	16700000	755000	4090000	158000000	576000	874000	208000	718000	50500000	1360000	2400000	2960000	468000	1360000	1330000	664000	421000	12200000	273000	2210000	1290000	897000
PDA_P1_c	P1	56500000	53400000	14300000	1320000000	7870000	7560000	16700000	40200000	536000000	489000000	41600000	4020000000	51100000	6250000000	130000000	370000000	6460000	8970000	316000	22900000	24200000	2420000	1270000	2230000	2910000	271000	16800000	720000	3620000	114000000	577000	861000	210000	699000	49300000	1310000	2290000	2760000	420000	1320000	1050000	711000	398000	11200000	249000	1860000	1240000	815000
PDA_T22_a	T22	21400000	21100000	14100000	1180000000	2270000	542000	19900000	5310000	220000000	408000000	121000000	67700000	12200000	1140000000	396000000	39200000	70300000	8010000	1070000	75800000	35900000	2530000	2560000	19600000	388000	708000	77100000	2890000	2330000	13200000	44800000	1540000	388000	962000	28400000	7030000	3080000	533000	963000	38300000	480000	8160000	1030000	87500	522000	18700000	2030000	51400
PDA_T22_b	T22	16100000	16500000	14100000	1330000000	2380000	568000	20700000	4050000	162000000	264000000	68300000	57600000	10700000	783000000	294000000	34500000	60600000	6230000	866000	37600000	35200000	2040000	2170000	13200000	291000	648000	42300000	1650000	1920000	10300000	29400000	1270000	335000	909000	16300000	5080000	2740000	513000	663000	24200000	1280000	5440000	1010000	74500	380000	12400000	1650000	46300
PDA_T22_c	T22	16600000	17700000	13800000	1330000000	2380000	581000	22800000	3690000	157000000	225000000	53400000	58000000	11300000	755000000	277000000	34000000	59300000	5840000	804000	24500000	29500000	1850000	2070000	11400000	262000	609000	31800000	1330000	1730000	9960000	24400000	1170000	329000	847000	12500000	4350000	2720000	474000	559000	19800000	2130000	4910000	1080000	75300	357000	10500000	1610000	480000
[truncated: 20 more columns]
