# Supplementary material for: Volatile Organic Compound (VOC) Profiles of Different Trichoderma Species and Their Potential Application
Source: J Fungi (Basel). 2022 Sep 21;8(10):989. doi: 10.3390/jof8100989 (PMC9605199; doi:10.3390/jof8100989)
Supplement: Supplementary file 1 [file jof-08-00989-s001.zip › Table S2 VOCs putative identification.xlsx]

## Sheet: Putative identification
Table S2. Putative identification of VOCs identified through PTR-Qi-TOF-MS analysis.
Compound (a)	MeasuredMass m/z (b)	Protonated chemical formula (c)	Theoretical,m/z (d)	Tentative identifications (e)	Chemical and functional grouping (f)	PDA(g)	SOIL(h)	Soil and fungal volatile emission using PTR-ToF-MS citations (i)	PTR-TOFcitations (l)	Fungal or VOCs citations (m)
1	26,026	C2H2+	26,029	Ethynyl radical	Hydrocarbon	x		NIST Standard Reference Database
2	27,035	C2H3+	27,022	Ethylenyl radical	Hydrocarbon	x		NIST Standard Reference Database
3	28,050	C2H4+	28,023	Vinyl radical	Hydrocarbon	x		NIST Standard Reference Database
4	29,014	C2H5+	29,031	Ethyl radical	Hydrocarbon	x		NIST Standard Reference Database
5	30,995	CH3O+	31,017	Formaldehyde	Carbonyl compounds	x		Stotzky, et al., 2007; Mancuso et al., 2015; Asensio et al., 2007; Infantino et al., 2017
6	33,033	CH5O+	33,033	Methanol	Alcohols	x	x	Mancuso et al., 2015; Infantino et al., 2017; Seewald et al., 2010; Misztal et al., 2018
7	33,993	H2O2+	33,997	Hyperoxide radical		x	x	NIST Standard Reference Database
8	39,033	C3H3+	39,023	Isoprene fragment	Not available	x			Maleknia et al 2007
9	41,039	C3H5+	41,038	Alkyl fragment	Not available	x	x	Infantino et al., 2017	Brilli et al 2014
10	43,018	C2H3O+	43,017	Acetic acid fragment	Carboxylic acids	x	x	Infantino et al., 2017
11	43,054	C3H7+	43,054	Alkyl fragment	Not available	x	x		Sánchez et al 2013; Brilli et al 2014
12	45,033	C2H5O+	45,033	Acetaldheyde	Carbonyl compounds	x	x	Mancuso et al., 2015; Infantino et al., 2017; Brilli et al., 2011; Bunge et al., 2008
13	45,991	C2H8N+	46,083	Dimethylamine	Amine	x		NIST Standard Reference Database
14	47,051	C2H7O+	47,049	Ethanol	Alcohols	x	x	Mancuso et al., 2015; Asensio et al., 2007; Infantino et al., 2017; Misztal et al., 2018
15	57,069	C4H9+	57,069	Alkyl fragment		x		Aprea et al., 2015	Galle et al., 2011
16	59,048	C3H7O+	59,049	Acetone	Carbonyl compounds	x	x	Mancuso et al., 2015, Infantino et al., 2017; Seewald et al., 2010
17	61,028	C2H5O2+	61,028	Acetic acid	Carboxylic acids	x		Mancuso et al., 2015; Bunge et al., 2008; Aprea et al., 2015
18	69,069	C5H9+	69,069	2-Methyl-1,3-butadiene (isoprene)	Alkenes	x	x	Mauriello et al 2004	Galle et al., 2011; Maleknia et al 2007
19	70,072	-		unknown		x	x
20	71,085	C5H11+	71,085	Cyclopentane/ Pentene	Alkenes	x		Aprea et al., 2015
21	73,063	C4H9O+	73,064	Butan-2 one (MEK) / Butanale Butyraldehyde	Carbonyl compounds	x	x	Mauriello et al 2004;March et al.,2006;Diaz et al., 2003; Splivallo et al., 2007; Splivallo et al., 2012
22	75,042	C3H7O2+	75,044	Propanoic acid	Carboxylic acids	x	x	Infantino et al., 2017; Aprea et al., 2015; Morath et al., 2012; March et al., 2006	Brilli et al 2014
23	79,076	C6H7+	79,049	Methanol trimer or phenyl ion or benzene	benzenoids	x			Maleknia et al 2007; Brilli et al 2014	Back et al 2010
24	81,070	C6H9+	81,070	Alkyl fragment (hexenals/hexenols/terpenoids)	Hydrocarbon	x	x		Maleknia et al 2007; Galle et al., 2011; Ruuskanen et al., 2011; Sánchez et al 2013
25	83,083	C6H11+	83,086	hexanal fragment/ 2,3-dimethyl-1,3-butadiene	Alkenes	x	x	Aprea et al., 2015; Guo et al 2021
26	87,080	C5H11O+	87,080	pentanal	Carbonyl compounds	x	x	Aprea et al., 2015; Lippolis et al 2014; Siddiquee et al., 2012; Diaz et al 2003; Mauriello et al 2004 ; Splivallo et al., 2012;Guo et al 2021
27	89,059	C4H9O2+	89,052	Butanoic acid or ethyl acetate	Carboxylic acids/ester	x		Morath et al., 2012; Aprea et al., 2015	Telagathoti et al.,2021
28	90,075	-		unknown		x
29	91,055	C7H7+	91,055	xylene fragment	Benzenoids	x			Maleknia et al 2007
30	93,038	C7H9+	93,037	monoterpenes or p-cymene fragment or ethanol dimer	Benzenoids	x			Maleknia et al 2007	Schulz et al 2007; Moreira et al 2010.
31	95,047	C7H11+	95,050	monoterpenes or p-cymene fragment	Benzenoids	x		Guo et al 2021
32	97,100	C7H13+	97,100	1- methylcyclohexene	Alkenes	x		Siddiquee et al., 2012
33	99,071	C6H11O+	99.073	hexenal isomeres	Carbonyl compounds	x	x	Aprea et al., 2015		Fall et al. 1999
34	101,059	C5H9O2+	101,059	oxo-pentanal/ pentane-2,3-dione/ γ‐valerolactone3,	Carbonyl compounds	x		Aprea et al., 2015; Infantino et al., 2017
35	105,070	C4H9O3+	105.059	Butanoic acid, 4-hydroxy-	Carboxylic acids/ester	x		Aprea et al., 2015
36	107,085	C8H11+	107.085	Ethylbenzene or xylene, monoterpenes or p-cymene fragment	Benzenoids	x	x	Aprea et al., 2015; Infantino et al., 2017; Siddiquee et al., 2012	Maleknia et al 2007
37	111.046	C6H7O2+	111.044	2-Acetylfuran	Carbonyl compounds	x		Vita et al., 2015		Schulz et al 2007
38	115,076	C6H11O2+	115.076	hexanedione isomer/ (Z)-4-Hydroxyhex-3-en-2-one or 3,5-Dimethyldiidro-2(3 h)- furanone	Carbonyl compounds	x	x	Guo et al 2021	Özdestan, Ö. et al. 2013
39	117,106	C6H13O2+	117.152	acetone dimer or hexanoic acid or Ethylbutanoate	Fatty acid esters	x	x	Aprea et al., 2015
40	121,065	C8H9O+	121.057	2-Phenylacetaldehyde /Acetophenone	Carbonyl compounds	x		Misztal et al., 2018
41	121,100	C9H13+	121.094	1-Ethyl-3-methyl-benzeneor propyl-benzene or p-cymene fragment	Benzenoids	x		Infantino et al., 2017	Maleknia et al 2007	Meena et al 2017
42	123,133	C9H15+	123.109	Sesquiterpene fragments	Sesquiterpenoids	x		Demarcke et al., 2009
43	127,128	C8H15O+	127.112	2-Octenal/1-Octen-3-one	Carbonyl compounds	x	x	Aprea et al., 2015
44	129,126	C8H17O+	129.127	octanal/ l-Octen-3-ol/ 3-Octanone	Carbonyl compounds	x		Aprea et al., 2015
45	131,124	C8H19O+	130.135	2-acetoxy-3-butanone or methyl hexanoate	Carbonyl compounds	x		Siddiquee et al., 2012;Aprea et al., 2015
46	135,117	C10H15+	135.116	p-cymene	Benzenoids	x		Aprea et al., 2015	Maleknia et al 2007
47	137,134	C10H17+	137.132	Monoterpens	Monoterpenoids	x		Aprea et al., 2015
48	139,150	C9H15O+	139.111	2-Pentylfuran or tyrosol (C8H11O2)	terpenes	x		Misztal et al., 2018	Hung et al .,2013	Diaz et al 2003; Mauriello et al 2004
49	145,139	C9H21O+	145.151	dimer of Tetrahydrofuran	Alcohols	x		Siddiquee et al., 2012	Maleknia et al 2007
50	147,135	C8H19S+	147.12	2-Ethyl-1-hexanethiol	Sulfur compound	x		Gioacchini et al., 2004
51	149,128	C11H17+	149.132	Sesquiterpene fragments	Sesquiterpenoids	x		Demarcke et al., 2009
52	157,176	C10H21O+	157.158	Decanal	Carbonyl compounds	x			Heenan, S. et al.2012	Pennazza et al., 2013;
53	161,152	C9H21O2+	161,153	1,9-Nonanediol	diols	x				Jong, S. & Birmingham, J. 1993; Ercolini et al., 2009
54	163, 166	C10H11O2+	163,185	6,7-Dimethyl-3(2H)-benzofuranone	Carbonyl compounds	x		Siddiquee et al., 2012
55	165,164	-	-			x	x
56	167,099	C10H15O2+	167,099	6-pentyl-2H-pyran-2-one (6PP)	Carbonyl compounds	x	x			Garnica- Vergara et al 2015; Vinale et al 2008; Collins and Halim, 1972
57	171,194	C12H27+	171,203	1-Dodecane	Alkanes	x	x	Siddiquee et al., 2012
58	189,186	-	-	unknown		x
59	203,179	C12H27O2+	203,186	Decanal dimethyl acetal	Carbonyl compounds	x
60	204,211	-	-	unknown		x
61	205,195	C15H25+	205,195	Sesquiterpens	Sesquiterpenoids	x		Minerdi et al., 2009; Infantino et al., 2017
62	219,184	-	-	unknown	Carbonyl compounds	x	x
63	223.082	C15H27O+	223,120	cedrol	sesquiterpene alcohol	x	x	Gioacchini et al., 2004
64	229.222	-	-	unknown	Carbonyl compounds	x
65	247.233	-	-	unknown	Benzenoids	x	x
66	264,850	-	-	unknown		x
67	267,850	C19H39+	267,505	2-Methyl-1-octadecene	Alkenes	x		Siddiquee et al., 2012
68	269,850	C19H41+	269,520	n-Nonadecane	Alkanes	x		Siddiquee et al., 2012
a: Compound rank; b: Mass to charge ratio measured by the Mass Spectrometer; c: Compound’s Chemical formula (H+ added by protonation); d: Theoretical mass to charge ratio found in literature or PTR-TOF-MS manual; e: Putative identifications according to spectral properties; f: Compound classification based on their chemical and biochemical properties; g, h: Compounds presencedetected in PDA or so…
References
Aprea E, Romano A, Betta E, Biasioli F, Cappellin L, Fanti M, Gasperi F. 2015. Volatile compound changes during shelf life of dried Boletus edulis: comparison between SPME‐GC‐MS and PTR‐ToF‐MS analysis. Journal of Mass Spectrometry 50: 56-64.
Asensio D, Peñuelas J, Filella I, Llusià J. 2007. On-line screening of soil VOCs exchange responses to moisture, temperature and root presence. Plant and Soil 291: 249-261
Bäck J, Aaltonen H, Hellén H, Kajos MK, Patokoski J, Taipale R, Pumpanen J, Heinonsalo J. 2010. Variable emissions of microbial volatile organic compounds (MVOCs) from root-associated fungi isolated from Scots pine. Atmospheric Environment 44: 3651-3659.
Brilli F, Ruuskanen TM, Schnitzhofer R, Müller M, Breitenlechner M, Bittner V, Wohlfahrt G, Loreto F, Hansel A. 2011. Detection of plant volatiles after leaf wounding and darkening by proton transfer reaction “time-of-flight” mass spectrometry (PTR-TOF). PLoS One 6: e20419.
Bunge M, Araghipour N, Mikoviny T, Dunkl J, Schnitzhofer R, Hansel A, Schinner F, Wisthaler A, Margesin R, Märk TD. 2008. On-line monitoring of microbial volatile metabolites by proton transfer reaction-mass spectrometry. Applied and Environmental Microbiology 74: 2179-2186.
Collins, R.P., Halim, A.F. 1972. Characterization of the major aroma constituent of the fungus Trichoderma viride (Pers.). Journal of Agricultural and Food Chemistry. 20,2: 437-438.
Demarcke M, Amelynck C, Schoon N, Dhooghe F, Van Langenhove H, Dewulf J. 2009. Laboratory studies in support of the detection of sesquiterpenes by proton-transfer-reaction-mass-spectrometry. International Journal of Mass Spectrometry 279: 156-162.
Dıaz, P., Ibáñez, E., Senorans, F. & Reglero, G. 2003 Truffle aroma characterization by headspace solid-phase microextraction. J. Chromatogr. A 1017, 207–214 .
Ercolini, D., Russo, F., Nasi, A., Ferranti, P. & Villani, F. (2009) Mesophilic and psychrotrophic bacteria from meat and their spoilage potential in vitro and in beef. Appl. Environ. Microbiol. 75, 1990–2001
Fall, R., Hansel, A., Jordan, A., Lindinger, W., 1999. Volatile organic compounds emitted after leaf wounding: on-line analysis by proton-transfer-reaction mass spectrometry. J. Geophys. Res. 104, 15,963e15,974.
Gioacchini, A. M. et al. (2008) Geographical traceability of Italian white truffle (Tuber magnatum Pico) by the analysis of volatile organic compounds. Rapid Commun. Mass Spectrom. 22, 3147–3153 .
Guo Yuan, Werner Jud, Fabian Weikl, Andrea Ghirardo , Robert R. Junker, Andrea Polle,J. Philipp Benz, Karin Pritsch, Jörg-Peter Schnitzler & Maaria Rosenkranz. 2021.Volatile organic compound patterns predict fungal trophic mode and lifestyle COMMUNICATIONS BIOLOGY 4:673 doi.org/10.1038/s42003-021-02198-8
Heenan, S. et al. (2012) PTR-TOF-MS monitoring of in vitro and in vivo flavour release in cereal bars with varying sugar composition.Food Chem. 131, 477–484 .
Infantino A, Costa C, Aragona M, Reverberi M, Taiti C, Mancuso S. 2017. Identification of different fusarium spp. through mVOCs profiling by means of proton-transfer-reaction time-offlight (PTR-TOF-MS) analysis. Journal of Plant Pathology 99: 663-669.
Jong, S. & Birmingham, J. (1993) Mushrooms as a source of natural flavor and aroma compounds. In: Chang, S. T., Buswell, J. A., Chiu, S. W. (eds.) Mushroom biology and mushroom products. The Chinese University Press, Hong Kong, 345–366 .
Lippolis V, Pascale M, Cervellieri S, Damascelli A, Visconti A. 2014. Screening of deoxynivalenol contamination in durum wheat by MOS-based electronic nose and identification of the relevant pattern of volatile compounds. Food Control 37: 263-271.
March, R. E., Richards, D. S. & Ryan, R. W. (2006). Volatile compounds from six species of truffle–head-space analysis and vapor analysis at high mass resolution. Int. J. Mass Spectrom. 249, 60–67
Maleknia SD, Bell TL, Adams MA. 2007. PTR-MS analysis of reference and plant-emitted volatile organic compounds. International Journal of Mass Spectrometry 262: 203-210.
Mancuso S, Taiti C, Bazihizina N, Costa C, Menesatti P, Giagnoni L, Arenella M, Nannipieri P, Renella G. 2015. Soil volatile analysis by proton transfer reaction-time of flight mass spectrometry (PTR-TOF-MS). Applied Soil Ecology 86: 182-191.
Mauriello, G., Marino, R., D'Auria, M., Cerone, G. & Rana, G. L. (2004) Determination of volatile organic compounds from truffles via SPME-GC-MS. J. Chromatogr. Sci. 42, 299–305
Minerdi D, Bossi S, Gullino ML, Garibaldi A. 2009. Volatile organic compounds: a potential direct long‐distance mechanism for antagonistic action of Fusarium oxysporum strain MSA 35. Environmental Microbiology 11: 844-854.
Misztal PK, Lymperopoulou DS, Adams RI, Scott RA, Lindow SE, Bruns T, Taylor JW, Uehling J, Bonito G, Vilgalys R. 2018. Emission factors of microbial volatile organic compounds from environmental bacteria and fungi. Environmental Science & Technology 52: 8272-8282.
Morath SU, Hung R, Bennett JW. 2012. Fungal volatile organic compounds: a review with emphasis on their biotechnological potential. Fungal Biology Reviews 26: 73-83.
Moreira, N., Guedes de Pinho, P., Santos, C. & Vasconcelos, I. (2010) Volatile sulphur compounds composition of monovarietal white wines. Food Chem. 123, 1198–1203 .
Özdestan, Ö. et al. (2013) Dıfferentıatıon of specıalty coffees by proton transfer reactıon-mass spectrometry. Food Res. Int. 53, 433–439
G. Pennazza, C. Fanali, M. Santonico, L. Dugo, L. Cucchiarini, M. Dachá, A. D'Amico, R. Costa, P. Dugo, L. Mondello (2013) Electronic nose and GC–MS analysis of volatile compounds in Tuber magnatum Pico: Evaluation of different storage conditions. Food Chem. 136, 668–674.
T. M. Ruuskanen, M. Müller, R. Schnitzhofer, T. Karl, M. Graus, I. Bamberger, L. Hörtnagl, F. Brilli, G. Wohlfahrt, and A. Hansel. (2011).Eddy covariance VOC emission and deposition fluxes above grassland using PTR-TOF. Atmos. Chem. Phys.11, 611–625
J. Sánchez del Pulgara, C.Soukoulis, A.I.Carrapiso, L.Cappellin, P.Granitto, E.Aprea, A.Romano, F.Gasperi, F.Biasioli.(2013) Effect of the pig rearing system on the final volatile profile of Iberian dry-cured ham as detected by PTR-ToF-MS. Meat Sci. 93, 420–428 .
Schulz, S. & Dickschat, J. S. (2007) Bacterial volatiles: the smell of small organisms. Nat. Prod. Rep. 24, 814–842
Seewald MS, Singer W, Knapp BA, Franke-Whittle IH, Hansel A, Insam H. 2010. Substrate-induced volatile organic compound emissions from compost-amended soils. Biology and Fertility of Soils 46: 371-382
Siddiquee S, Cheong BE, Taslima K, Kausar H, Hasan MM. 2012. Separation and identification of volatile compounds from liquid cultures of Trichoderma harzianum by GC-MS using three different capillary columns. Journal of Chromatographic Science 50: 358-367.
Splivallo, R. , ValdezN, Kirchhoff N.,Ona M.C, Schmidt JP, Feussner I.and Karlovsky P. (2012) Intraspecific genotypic variability determines concentrations of key truffle volatiles. New Phytol. 194, 823–835
Splivallo, R., Bossi, S., Maffei, M. & Bonfante, P. (2007) Discrimination of truffle fruiting body versus mycelial aromas by stir bar sorptive extraction. Phytochemistry 68, 2584–2598 .
Stotzky, G., Schenck, S. & Papavizas, G. C. (1976) Volatile organic compounds and microorganisms. Crit. Rev. Microbiol. 4, 333–382.
Vinale, F., Sivasithamparam, K., Ghisalberti, E.L., Marra, R., Woo, S.L., Lorito, M. (2008). Trichoderma-plant pathogens interactions. Soil Biology and Biochemistry. 40: 1-10.
Vita Federico, Taiti Cosimo, Pompeiano Antonio, Bazihizina Nadia, Lucarotti Valentina, Mancuso Stefano & Alpi Amedeo (2015) Volatile organic compounds in truffle (Tuber magnatum Pico): comparison of samples from different regions of Italy and from different seasons. Sci. Rep. 5, 12629; doi: 10.1038/srep12629 .
