# Supplementary material for: Volatile Organic Compound (VOC) Profiles of Different Trichoderma Species and Their Potential Application
Source: J Fungi (Basel). 2022 Sep 21;8(10):989. doi: 10.3390/jof8100989 (PMC9605199; doi:10.3390/jof8100989)
Supplement: Supplementary file 1 [file jof-08-00989-s001.zip › Table S3 All data PCA loadings.xlsx]

## Sheet: Foglio1
Table S3: All data PCA loadings
	PC 1	PC 2	PC 3	PC 4	PC 5	PC 6	PC 7	PC 8	PC 9	PC 10	PC 11	PC 12	PC 13	PC 14	PC 15	PC 16	PC 17	PC 18	PC 19	PC 20	PC 21	PC 22	PC 23
m/z 26.026	0.1403	-0.038569	0.097115	-0.12218	-0.01338	0.019755	0.0098083	0.074438	-0.013764	-0.0028786	0.046836	-0.005118	-0.048442	0.15922	-0.034121	-0.20344	0.18511	-0.056322	0.025258	-0.27973	-0.035295	-0.087742	0.28909
m/z 27.035	0.13538	-0.040762	0.10966	-0.14382	-0.018774	0.067907	-0.0096187	0.12162	0.04545	-0.022057	0.02668	-0.0035785	-0.2113	0.013817	-0.031017	0.0046031	0.20701	-0.060036	0.025657	-0.25784	-0.11662	-0.17063	0.096957
m/z 28.050	-0.032366	-0.21438	0.22508	0.10462	0.057873	-0.15511	0.0073127	-0.18083	-0.21896	0.12416	0.11667	0.18947	-0.054758	0.24042	0.0014498	-0.1878	0.169	0.041721	0.0099613	-0.13623	-0.027318	0.027193	-0.048706
m/z 29.014	-0.088205	0.11351	0.23577	0.13543	-0.023697	0.05697	-0.069098	0.037225	-0.025046	-0.039339	-0.0099154	0.040811	0.19122	0.019371	0.27059	-0.21813	0.020528	0.40264	-0.0028127	0.18418	-0.19849	-0.044304	0.17318
m/z 30.995	0.11321	-0.1415	0.11678	-0.16895	0.022739	0.089027	0.036245	0.013265	0.099158	-0.14626	0.14255	0.039036	-0.013573	0.13483	0.19049	-0.14406	-0.12845	-0.032629	-0.023159	0.1415	-0.086218	0.12471	0.067626
m/z 33.033	-0.12973	0.14612	6.1403e-05	-0.11402	0.069802	0.0007914	0.064487	-0.007685	0.094599	0.15313	0.00033647	-0.0081604	0.0073897	-0.02299	0.085747	-0.029276	0.16769	0.058992	0.063261	-0.001902	0.04864	0.17413	-0.019212
m/z 33.993	0.056513	0.12113	-0.12444	0.11625	0.47029	0.012583	0.11701	-0.30435	0.045216	-0.19294	0.39004	-0.23609	0.40206	-0.022912	0.11584	-0.025748	-0.0057727	0.021618	0.055405	-0.24849	0.002928	-0.13258	-0.052889
m/z 39.033	0.016852	-0.22345	0.055963	-0.30469	0.0044006	0.011655	0.16673	-0.034245	0.12466	0.11201	0.067363	-0.12558	-0.059113	0.098806	-0.06845	0.26322	0.21828	-0.0342	-0.11339	-0.074302	-0.001717	0.0022715	-0.086231
m/z 41.039	0.14478	0.061269	0.076569	-0.052592	0.025833	-0.06089	0.0068784	-0.16944	0.040963	0.058904	0.073273	-0.10057	-0.058085	-0.19099	0.13556	0.06309	0.13699	-0.21113	0.29244	0.18865	0.0087385	-0.038379	0.25332
m/z 43.018	0.15092	-0.026781	-0.011697	-0.069338	-0.0007582	-0.048845	0.059088	-0.083613	0.011565	0.010063	0.0044807	-0.018138	0.0017193	0.060445	0.039239	0.0020289	0.020601	0.039952	-0.040515	0.039878	-0.10898	0.15298	-0.048043
m/z 43.054	0.12241	-0.088911	0.12099	0.063533	0.13076	0.39862	-0.071771	-0.14824	0.10731	0.068124	-0.089391	-0.069005	-0.1944	-0.28808	-0.0062232	0.081672	0.15569	-0.12026	0.12045	0.12858	-0.193	-0.21475	-0.10264
m/z 45.033	0.13016	-0.012422	0.14413	-0.12077	0.12399	0.084513	-0.077347	-0.067859	-0.05655	-0.07636	-0.023176	-0.068008	0.10607	-0.02826	-0.081033	0.18062	-0.14917	-0.027191	0.076489	0.25412	-0.0061744	-0.089302	-0.046198
m/z 45.991	0.062156	0.065937	0.298	0.014044	-0.039888	-0.12729	0.11043	0.38509	0.25246	-0.018482	0.0061588	-0.059986	0.22052	0.044033	-0.21057	-0.035485	0.0031056	-0.01902	0.2826	-0.037769	-0.36693	0.031294	-0.054151
m/z 47.050	0.14834	0.009782	0.078466	-0.054642	0.00024249	-0.064346	-0.015182	0.0059475	-0.079141	-0.024075	-0.0092785	-0.026803	0.10269	0.039706	-0.092638	0.016804	-0.091191	0.00034243	0.097622	0.069866	0.088513	-0.017694	0.038534
m/z 55.071	-0.10893	-0.12503	-0.011797	-0.001678	-0.023668	0.2574	0.72028	0.2193	-0.47875	-0.094923	-0.058337	-0.17551	-0.023905	-0.10372	0.055435	-0.028375	-0.016916	0.029606	0.12774	0.080473	0.0017089	-0.014878	-0.036778
m/z 57.069	0.14646	0.075876	0.05551	0.03749	-0.042802	-0.024301	-0.023366	0.0012191	-0.065066	-0.015944	-0.034358	-0.037103	-0.041323	0.01779	0.0051658	-0.034578	-0.013803	0.073804	0.01133	0.0031838	0.090505	0.026387	-0.042944
m/z 59.048	0.056732	0.24535	0.18081	-0.044055	-0.022393	-0.036351	0.01945	0.069882	0.073037	0.087918	-0.064556	-0.10476	-0.056657	-0.17021	0.016097	-0.18525	-0.021761	0.031929	0.11819	0.029296	0.33079	-0.011217	-0.21861
m/z 61.028	0.13115	-0.081937	-0.15839	0.0051437	-0.014204	-0.040108	0.06539	-0.049469	0.0080503	-0.11884	-0.0035027	0.085594	-0.014584	0.16158	0.12127	0.051707	0.05884	-0.070011	-0.0095293	0.16978	-0.0028874	-0.2438	0.076301
m/z 69.069	0.14826	0.071151	0.021772	-0.053087	-0.010589	-0.017318	0.014224	0.011117	0.043123	-0.056484	-0.091491	-0.090698	0.044603	-0.15332	0.16676	-0.10554	0.067409	0.090868	-0.15166	-0.029672	0.0008574	0.059682	-0.068556
m/z 70.072	0.12747	0.057429	0.13069	0.16046	-0.0052206	-0.12675	0.09536	-0.058286	0.029188	0.038982	-0.081078	-0.07103	0.015714	-0.15963	-0.039444	-0.074368	0.079851	-0.232	-0.21667	0.11773	-0.21048	0.23447	-0.099464
m/z 71.085	0.15229	0.0073859	0.039353	0.0064325	-0.046441	0.01239	-0.021061	0.024253	-0.044194	0.073152	-0.02933	-0.058161	0.023404	-0.016925	0.01199	-0.052176	0.026141	0.10705	0.043862	-0.047185	0.17748	0.04151	0.04988
m/z 73.063	0.1174	0.0912	0.17565	0.086815	-0.077294	0.19886	-0.050245	0.023195	0.1432	-0.14661	-0.083227	-0.29474	-0.11876	-0.020525	0.085868	0.11281	-0.11341	0.24877	-0.17924	-0.24951	0.12955	0.021229	-0.15355
m/z 75.042	0.14679	-0.011367	0.024534	-0.054095	-0.16105	0.084513	0.024123	0.051134	0.053219	-0.17473	-0.10662	0.076848	0.10453	0.14853	0.25111	0.040476	0.15495	0.18616	0.030064	0.045063	-0.038206	0.19249	-0.03406
m/z 79.076	0.14474	-0.0035584	-0.11163	-0.039101	-0.015105	-0.060673	0.073051	-0.060617	-0.005592	0.0047795	0.0040976	0.036242	-0.038603	0.075364	-0.05832	0.035552	-0.047489	-0.10051	0.1885	-0.14628	0.10833	0.36543	-0.10847
m/z 81.070	0.14209	-0.070992	-0.069179	0.082469	0.093075	-0.017719	-0.00094548	0.072413	0.0047416	0.023658	-0.12353	0.20537	0.13971	-0.17871	-0.055727	-0.14464	-0.09072	-0.034497	0.066673	0.14211	0.12882	-0.025836	-0.0076
m/z 83.083	0.12073	0.062702	0.071019	-0.17262	0.25521	-0.12671	0.064481	-0.096996	0.0036026	0.1671	-0.0098714	-0.1017	-0.03818	-0.14374	0.00018499	0.18031	-0.018936	0.065458	-0.11706	0.11586	-0.030644	0.17957	0.054053
m/z 87.080	0.099401	0.1471	0.15726	0.15877	-0.035228	-0.056351	-0.031125	-0.28638	-0.261	0.10253	-0.10406	0.05906	-0.071124	-0.045102	0.17505	0.079562	0.26389	0.030092	0.067248	-0.040113	-0.18053	0.089451	0.025338
m/z 89.059	0.14659	-0.094858	-0.015401	-0.0091225	-0.0079317	-0.033447	0.0016594	-0.013997	-0.035041	-0.055057	-0.032678	-0.03105	0.071049	0.067969	-0.032107	0.040538	-0.021843	0.026558	-0.015188	0.012713	0.05679	-0.11512	0.10334
m/z 90.075	0.14388	0.014255	-0.11798	-0.037018	-0.036655	-0.023558	0.028738	-0.0044836	0.015184	-0.010019	-0.09967	-0.060205	0.099206	-0.042678	0.0057078	-0.021834	0.036957	0.046101	-0.13273	-0.032684	-0.10713	0.013139	0.040137
m/z 91.055	0.13981	-0.069527	0.12012	-0.040215	-0.016525	0.059043	-0.011933	0.025531	-0.012152	-0.037958	-0.012346	0.027423	-0.0049741	0.049578	0.02798	-0.050071	-0.013014	-0.062163	-0.14433	0.065448	0.066824	-0.071202	0.040186
m/z 93.038	0.14552	-0.036581	0.048743	-0.1178	-0.026634	0.01099	0.03625	-0.0125	0.024713	-0.10692	-0.0091298	0.011744	0.0011751	0.15129	0.10741	0.093357	0.02528	0.035016	-0.12999	0.20872	0.023963	0.06012	0.12785
m/z 95.047	0.12908	-0.09274	-0.07669	0.18047	-0.013264	0.066359	-0.02931	0.049389	0.016337	-0.035076	-0.0521	0.046046	-0.041634	-0.0061078	0.010754	0.053654	0.077855	0.052722	-0.040054	0.003977	0.073645	-0.017155	-0.16278
m/z 97.100	0.14927	-0.039885	0.014826	0.044752	0.073593	0.020201	0.13923	0.0042581	0.0089207	0.23512	0.17421	0.20149	-0.02527	-0.061251	0.13077	0.068813	0.037499	0.21595	0.052089	-0.18711	0.017745	0.029412	0.054464
m/z 99.071	0.046002	0.11854	-0.015985	0.044517	0.58335	0.07149	0.13567	-0.042308	0.12412	-0.067151	-0.34352	-0.0095093	-0.35086	0.34613	-0.23644	-0.19536	-0.086084	0.14082	0.0078843	0.039589	-0.050489	0.069287	0.073564
m/z 101.059	0.10159	-0.21845	0.078328	0.038631	0.11561	0.047908	0.023381	0.045732	0.082687	0.022506	0.017295	0.3605	0.0091949	-0.19702	0.037151	0.27484	-0.30035	0.21293	0.035998	-0.12239	-0.0047756	-0.015756	0.082415
m/z 105.070	0.14776	-0.039295	0.081375	-0.031886	-0.010764	-0.041331	-0.014692	-0.022414	-0.076781	0.021601	-0.043662	-0.043255	0.1094	-0.015668	-0.10706	0.017484	-0.068052	0.012378	0.097536	0.043608	0.23967	-0.065593	0.072298
m/z 107.085	0.14971	-0.0043986	-0.041195	0.022013	-0.12192	-0.042743	0.022843	-0.044347	-0.0076339	-0.074464	-0.051513	-0.07456	0.13776	0.064401	-0.048825	-0.090061	-0.013323	0.0033552	0.30781	-0.15629	0.031371	0.14593	0.068041
m/z 111.046	0.13166	0.16196	-0.02504	-0.011391	-0.04075	-0.0040209	0.048981	0.028399	0.02429	0.071783	0.021695	0.083681	-0.036294	0.14778	0.0046954	0.084155	-0.01169	0.059872	-0.069893	0.15447	0.10427	-0.11353	-0.033905
m/z 115.076	0.11456	0.12186	0.15946	-0.13675	0.028502	-0.038911	0.020426	0.012905	-0.029534	0.084659	-0.06723	0.11366	-0.087205	-0.029418	0.13152	-0.091526	-0.026949	-0.044858	0.084563	-0.1182	0.058215	-0.099541	-0.2693
m/z 117.106	0.1151	0.010178	-0.20877	-0.089897	0.1239	0.025824	0.035099	0.10591	0.10279	0.16748	-0.070456	0.33501	0.046069	-0.15617	0.074666	-0.23635	-0.027024	-0.068888	0.1793	0.046776	-0.13032	-0.0042205	-0.042529
m/z 121.065	0.14941	-0.0062461	0.00043307	0.10282	-0.017872	-0.032448	0.034757	-0.0053617	-0.047533	-0.045511	-0.08349	-0.0069203	0.079531	0.12713	-0.064024	-0.026247	0.043995	-0.086206	-0.18248	0.11274	0.034687	0.061085	0.0022793
m/z 121.100	0.11005	0.20732	0.062123	0.0059436	-0.085393	-0.067743	0.0045842	-0.054173	-0.072791	-0.24432	0.28002	0.053544	-0.32804	0.12493	0.26508	-0.083594	-0.35172	-0.23291	0.10976	0.058102	-0.022114	-0.0030032	-0.14839
m/z 123.133	0.14806	-0.016008	-0.063598	0.085151	-0.028435	-0.01935	0.028979	0.0094458	-0.029217	0.01207	0.0093504	-0.054539	0.038723	-0.023472	-0.062023	-0.047307	0.014699	-0.0039238	-0.018067	-0.057393	0.0062031	-0.126	-0.10095
m/z 127.128	0.065726	0.019921	0.19433	0.28864	0.028225	0.3793	-0.0075786	0.11198	0.10601	-0.069568	0.1842	0.073465	-0.0094207	-0.096418	-0.057559	-0.031067	0.0080684	-0.19476	-0.08026	-0.083043	0.16125	0.28005	0.28998
m/z 129.126	0.094689	-0.014882	0.14556	-0.2995	0.034246	-0.030624	0.092118	-0.0063926	0.039775	0.0043207	0.017225	0.083877	0.066978	0.024474	0.12595	-0.048685	0.0007508	0.0060303	-0.074173	0.0042745	0.075194	-0.21018	0.030757
m/z 131.124	0.12998	-0.088999	-0.14525	-0.086586	-0.010456	-0.0071952	0.041121	-0.025142	0.065762	-0.080413	0.0054463	0.045536	0.027737	0.061115	0.071545	0.098733	0.029101	-0.033501	0.011568	0.025468	0.072983	0.18572	-0.040587
m/z 135.117	0.14732	-0.086535	-0.0060242	0.04034	-0.019853	0.0045615	0.00061556	0.015806	0.0010275	-0.038545	0.0084221	0.026707	-0.089063	0.021571	0.064622	-0.034454	0.021497	0.012626	-0.05726	-0.012298	-0.0018804	0.021437	-0.091816
m/z 137.134	0.15063	0.015812	0.050488	0.036051	-0.011956	-0.080448	0.087558	-0.029291	-0.092137	0.074597	0.053078	0.016798	0.080271	-0.057369	-0.08585	-0.075294	-0.039667	-0.15072	-0.20374	-0.029439	0.072622	0.060243	0.14812
m/z 139.150	0.018237	0.29408	0.0027261	-0.14167	-0.01652	-0.04992	0.048864	-0.015395	-0.10616	-0.48389	0.27517	0.33759	-0.11661	-0.23667	-0.42339	0.030702	0.3205	0.20808	-0.066349	0.095191	0.018209	0.01793	-0.035808
m/z 145.139	0.060309	0.26863	-0.12456	-0.00055672	-0.07049	-0.09323	0.051361	-0.003076	-0.01795	-0.0013773	-0.21512	-0.062191	0.036768	-0.061081	0.034861	-0.081004	0.073528	-0.11933	-0.050302	-0.031848	0.068218	-0.070288	0.19488
m/z 147.135	0.15191	5.6196e-06	0.021901	0.056324	-0.024158	-0.00047917	0.048154	-0.014934	-0.062713	0.11091	-0.0021797	0.080188	-0.0024962	0.037017	-0.039646	0.040585	0.089214	-0.11985	-0.0077044	-0.035169	0.054203	0.011153	-0.24836
m/z 149.128	0.14265	-0.085156	-0.053327	0.095251	-0.025796	-0.011638	-0.0069524	-0.0013457	-0.022387	-0.029552	0.015158	-0.0066339	-0.007254	0.039916	-0.077335	0.038881	-0.011132	-0.08172	0.11269	0.0027796	0.015376	-0.064654	0.12059
m/z 157.176	0.013794	0.29831	-0.097889	-0.0069518	-0.0046629	0.18428	0.14417	-0.021486	-0.15745	0.33884	0.099705	0.17788	0.034002	0.053261	0.032285	0.031377	-0.13964	-0.015254	-0.26608	-0.029231	-0.063783	0.0040165	0.10146
m/z 161.152	0.14254	0.032102	-0.063204	0.13812	-0.026243	-0.030407	-0.0090014	0.013053	-0.049664	-0.010219	-0.17659	0.044441	-0.001521	-0.024639	0.026682	-0.040005	0.10801	0.14981	0.0020652	-0.12683	0.15897	-0.28661	-0.028122
m/z 163.166	0.14701	-0.0079654	-0.071898	0.089826	-0.037586	-0.024658	0.018656	0.037637	-0.017899	0.024877	-0.0028649	-0.040657	0.016778	0.081559	-0.13805	-0.015875	0.034291	-0.061847	-0.014085	-0.077053	0.08111	-0.069813	0.12308
m/z 165.164	0.10003	0.20471	0.087789	-0.041578	-0.013665	0.35344	-0.13336	0.068914	-0.13612	0.078931	0.023315	0.092193	0.31794	0.26879	-0.15218	0.047265	-0.020222	-0.20708	-0.1097	-0.027155	-0.18607	-0.12166	-0.25449
m/z 167.099	-0.055131	0.11728	0.22244	-0.26081	0.020592	-0.01865	0.069774	-0.032964	0.044438	0.11967	-0.051116	-0.017091	0.23122	0.028289	-0.1009	0.069166	-0.017635	0.046236	-0.0032759	0.062316	0.20692	0.031347	0.10645
m/z 171.194	0.10481	0.038792	-0.05705	-0.042249	0.35247	-0.16488	-0.35973	0.57867	-0.39496	0.050481	0.14439	-0.16998	-0.094673	-0.035479	0.15636	0.15122	0.085408	-0.0085969	-0.028461	0.0091149	-0.012465	0.072365	0.041702
m/z 189.186	0.14439	-0.040383	-0.081187	0.096271	-0.02604	0.012052	0.0059886	0.05152	0.026553	-0.072751	-0.10019	-0.0069553	0.054188	-0.14469	-0.047715	0.036967	-0.099185	0.010478	-0.1291	-0.061545	-0.091537	0.16756	0.090271
m/z 203.179	0.14909	-0.029817	-0.057279	0.068577	-0.018457	-0.03561	0.00049909	0.004289	-0.038131	0.032897	-0.0068381	0.017598	0.0049843	0.0014389	-0.087769	0.010192	-0.083356	0.13279	-0.030378	0.11564	-0.062807	-0.10445	0.045985
m/z 204.211	0.11421	-0.1048	-0.11254	0.21054	-0.040551	0.044508	-0.019473	0.010247	0.090562	0.2302	0.30015	-0.20443	-0.02142	0.13852	-0.11222	-0.13803	0.21734	0.21203	0.063847	0.38857	0.066914	0.031566	-0.10699
m/z 205.195	0.14918	-0.027356	-0.041026	0.079806	-0.044243	-0.039587	-0.016042	0.0036031	-0.065554	-0.055664	-0.015186	-0.066842	0.019723	0.01097	-0.05836	0.077622	-0.064218	0.058095	0.16057	-0.002058	-0.11221	-0.025787	-0.021351
m/z 219.184	0.013595	0.23393	-0.21398	-0.026171	-0.14108	0.18947	0.061583	0.13632	0.24301	0.11859	0.16742	-0.088624	-0.16658	0.042995	0.069806	0.0091096	0.041715	-0.01391	0.057254	0.031839	0.037774	-0.092482	0.22748
m/z 223.082	0.10207	0.11804	0.13475	0.17341	-0.17633	-0.26715	0.164	-0.060915	0.015067	0.14373	0.11558	-0.095271	-0.18089	0.010356	-0.16262	0.23181	-0.23916	0.14054	-0.012885	-0.038055	-0.21835	-0.12606	0.088511
m/z 229.222	0.095586	0.14758	-0.21424	-0.060716	-0.050988	0.038499	0.074116	0.073792	0.10391	0.1568	0.1338	0.026922	0.010916	0.095551	-0.034807	0.060944	-0.027522	0.16316	0.11098	-0.011551	-0.048927	0.092853	-0.1516
m/z 247.233	0.12462	-0.081702	-0.18007	-0.051464	0.010008	0.047695	0.018751	0.070028	0.097406	-0.059102	0.012535	0.020557	0.048899	-0.094373	0.082909	0.0229	0.13199	0.018103	-0.086205	-0.054174	-0.076526	0.026665	-0.1223
m/z 264.850	-0.098255	-0.035553	0.22048	0.18644	0.059802	0.11476	-0.031287	0.036431	-0.011118	0.074546	0.06229	0.14921	-0.0046819	0.14382	-0.022614	0.1837	0.092961	-0.014994	0.15022	0.078644	0.29221	0.075601	-0.030553
m/z 267.850	-0.070988	0.25234	-0.070264	0.14992	0.048753	0.0016214	0.040458	0.011331	0.014171	-0.12945	-0.26368	0.11554	0.095444	0.19492	0.16434	0.44178	0.15688	-0.083528	0.19719	-0.0048373	-0.015141	0.023235	0.071243
m/z 269.850	-0.085831	-0.013588	0.12275	0.27804	0.13588	-0.31903	0.29477	0.24167	0.31587	-0.054855	0.054047	0.10548	0.043829	0.014264	0.17352	0.066496	0.12726	-0.18873	-0.19935	0.055615	0.11924	-0.16804	-0.10068
