# Supplementary material for: Volatile Organic Compound (VOC) Profiles of Different Trichoderma Species and Their Potential Application
Source: J Fungi (Basel). 2022 Sep 21;8(10):989. doi: 10.3390/jof8100989 (PMC9605199; doi:10.3390/jof8100989)
Supplement: Supplementary file 1 [file jof-08-00989-s001.zip › Table S4 PDA PCA loadings.xlsx]

## Sheet: Foglio1
Table S4: PDA PCA loadings
	PC 1	PC 2	PC 3	PC 4	PC 5	PC 6	PC 7	PC 8	PC 9	PC 10	PC 11
m/z 26.026	0.13106	0.10515	-0.12577	0.04855	0.044965	0.026834	-0.0019768	0.0086216	0.098069	0.024696	-0.071411
m/z 27.035	0.12251	0.11322	-0.14103	0.092744	0.05656	-0.032428	-0.065216	-0.0069635	0.13284	-0.034033	0.08832
m/z 28.050	0.077367	0.19109	0.099994	-0.16605	-0.064819	0.21957	0.11183	-0.052266	0.047242	0.053259	0.034134
m/z 29.014	-0.10664	0.16529	0.10608	0.064167	-0.015344	-0.025544	-0.004824	-0.024125	0.0069161	0.22602	-0.44766
m/z 30.995	0.13164	0.10123	-0.12837	0.034197	0.012004	0.014942	-0.13013	0.058473	-0.088264	0.072966	-0.15071
m/z 33.033	-0.1521	-0.0031204	-0.10261	0.0095834	0.075736	-0.023367	0.1203	-0.011659	0.022753	-0.0062323	0.0067488
m/z 33.993	-0.036818	-0.20479	0.13781	-0.019438	-0.10094	0.27289	-0.052313	0.53092	0.20611	0.56605	0.13348
m/z 39.033	0.11056	0.059607	-0.21714	-0.070744	0.041654	-0.038603	0.058233	0.087506	0.0054102	-0.017508	0.22603
m/z 41.039	0.12416	0.13094	-0.10674	-0.00033733	0.079649	0.154	0.12213	-0.053328	0.08271	0.039375	-0.23148
m/z 43.018	0.15447	-0.015591	-0.08756	-0.031002	0.039066	0.062772	0.029693	-0.029183	0.0029314	0.032939	-0.002914
m/z 43.054	0.12769	0.10933	0.053279	0.24604	-0.19398	-0.031934	0.02504	-0.029881	0.064833	-0.012434	0.0087396
m/z 45.033	0.10477	0.15565	-0.12729	0.060978	-0.14689	0.014756	-0.036663	0.13357	-0.010483	0.046777	-0.013944
m/z 45.991	-0.0064166	0.23379	0.022062	0.024231	0.29298	-0.25601	-0.054977	0.28268	0.026984	0.021362	-0.085956
m/z 47.050	0.14043	0.10707	-0.074333	-0.020782	0.00050386	0.039942	0.0082626	0.10111	0.011289	-7.0126e-05	-0.020967
m/z 57.069	0.13561	0.10291	0.0926	0.12747	0.040132	0.076244	0.010608	-0.12822	0.081884	-0.046379	0.019402
m/z 59.048	-0.11778	0.15714	-0.045436	0.098386	0.16777	-0.080123	0.081555	-0.023075	0.055282	-0.033259	0.11247
m/z 61.028	0.13386	-0.13728	-0.0007282	-0.034602	0.0093386	0.051249	-0.087559	-0.053551	-0.012886	0.14256	-0.026681
m/z 69.069	0.14122	0.026695	-0.12904	0.11313	0.13497	-0.16254	-0.070287	-0.22551	0.15567	0.25143	-0.048377
m/z 70.072	0.064112	0.15023	0.21488	-0.04206	0.15896	-0.038984	0.068981	-0.060987	0.10128	-0.075666	0.034473
m/z 71.085	0.15646	0.049032	0.012031	0.090338	0.0093859	-0.001056	0.10309	-0.037539	-0.0037779	-0.036636	-0.032266
m/z 73.063	0.028084	0.19995	0.11258	0.29264	-0.019022	-0.22804	-0.15625	0.0017548	-0.077389	0.036085	0.18892
m/z 75.042	0.15182	0.024306	-0.071866	0.13833	0.010126	-0.11073	-0.18846	-0.12958	0.0062808	0.15781	-0.12312
m/z 79.076	0.13138	-0.13599	-0.054269	-0.032882	0.051666	0.087523	0.011952	-0.013876	-0.049403	-0.20651	0.28662
m/z 81.070	0.15016	-0.066928	0.078791	0.011347	0.012854	-0.032762	-0.01003	-0.0028118	0.02819	0.0024005	-0.073223
m/z 83.083	0.068555	0.10019	-0.25055	-0.10725	0.098024	0.065462	0.22475	0.048376	0.036213	-0.0081087	0.040613
m/z 87.080	-0.0369	0.16885	0.203	-0.0017873	-0.15821	0.29546	0.22458	-0.351	0.15693	0.090228	-0.040032
m/z 89.059	0.16094	-0.011537	-0.0067337	-0.028621	-0.026317	0.0025475	-0.030802	0.021721	-0.0064541	0.067229	-0.013113
m/z 90.075	0.12377	-0.15284	-0.054986	0.01632	0.026992	-0.060959	0.015692	-0.064376	0.041058	0.081134	-0.052993
m/z 91.055	0.13924	0.12069	-0.033773	0.059628	-0.020648	0.0010013	-0.046578	-0.00041563	-0.012309	0.03207	-0.023516
m/z 93.038	0.14237	0.05535	-0.13139	0.023022	0.015618	0.0022699	-0.096054	-0.010177	-0.017074	0.060587	-0.11621
m/z 95.047	0.133	-0.067624	0.15581	0.064676	-0.026241	-0.030788	-0.051333	-0.034944	0.018649	-0.027426	0.095765
m/z 97.100	0.15629	0.015049	0.048027	0.059001	0.12671	0.14905	0.16242	0.061561	-0.009842	0.034767	-0.046934
m/z 99.071	-0.13528	-0.070065	0.085594	0.24602	0.068337	-0.18168	0.039556	-0.21634	0.20905	0.16154	0.13614
m/z 101.059	0.15373	0.069874	0.033365	0.0024213	-0.0011178	0.0014356	-0.069741	0.079512	-0.067578	0.012036	-0.023685
m/z 105.070	0.14833	0.093707	-0.031148	-0.019906	-0.033499	0.016036	0.053439	0.062783	0.0054596	-0.014367	0.031727
m/z 107.085	0.15414	-0.069206	0.030895	-0.0044807	0.011692	-0.016621	-0.026274	0.011059	-0.015211	-0.010983	-0.0016665
m/z 111.046	-0.01525	-0.1716	-0.079368	0.38045	0.41534	0.1791	0.20532	0.034414	-0.016	0.035928	-0.02711
m/z 115.076	0.0029752	0.20009	-0.18312	0.05803	0.1115	0.07678	0.081866	-0.13617	-0.01879	0.14553	0.27006
m/z 117.106	0.084348	-0.19419	-0.10074	0.063116	0.092423	0.0068086	0.060038	-0.056642	-0.018871	0.046652	-0.11518
m/z 121.065	0.14595	-0.0099756	0.13594	0.012629	0.0054404	-0.0009205	-0.0076549	-0.023894	0.027497	-0.010741	0.024215
m/z 121.100	-0.12323	0.088574	0.0058603	0.13707	0.23452	0.55829	-0.56227	-0.15276	-0.29732	-0.00054183	0.048862
m/z 123.133	0.14296	-0.08441	0.099813	0.027546	0.029501	0.012433	0.020441	0.018874	0.049227	0.031199	0.085976
m/z 127.128	0.023968	0.14049	0.22644	0.2743	-0.038979	-0.039892	-0.099176	0.15357	0.024912	-0.23474	-0.1149
m/z 129.126	0.061927	0.12601	-0.24626	-0.022388	0.065187	0.016886	0.0023377	0.020632	0.014659	0.17113	0.008316
m/z 131.124	0.13501	-0.12036	-0.080531	-0.014206	0.011101	0.0011294	-0.06986	-0.0060289	-0.024727	-0.025341	0.096408
m/z 135.117	0.1597	-0.0049688	0.042297	0.023558	0.012243	0.021671	-0.059415	-0.051979	0.00019868	0.0025913	0.048029
m/z 137.134	0.15079	0.06654	0.059179	-0.037223	0.093046	0.13195	0.12063	0.049135	0.061547	-0.10578	-0.025173
m/z 139.150	-0.14184	-0.016001	-0.12801	0.033435	0.046326	0.16689	-0.29066	0.09796	0.77852	-0.31418	-0.037447
m/z 145.139	-0.12394	-0.15531	-0.015334	0.028706	0.10049	-0.053848	0.059058	-0.18145	0.05544	0.05116	-0.029853
m/z 147.135	0.15427	0.020461	0.08028	0.057037	0.030314	0.1045	0.12817	-0.023855	0.023524	-0.071704	0.34215
m/z 149.128	0.15073	-0.051653	0.092485	0.0054173	-0.01376	0.022695	-0.033318	0.030062	-0.011479	-0.040428	-0.011493
m/z 157.176	-0.13889	-0.10168	-0.022348	0.17606	0.0090979	0.1617	0.23346	-0.011892	-0.098912	-0.03923	-0.10663
m/z 161.152	0.11386	-0.10112	0.18289	0.046397	0.0039686	-0.026283	0.019753	-0.19126	0.12661	0.17637	0.10091
m/z 163.166	0.13812	-0.096712	0.10681	0.034316	0.044411	0.0016391	0.030929	0.042993	0.0276	-0.076336	0.037251
m/z 165.164	-0.077653	0.096105	-0.071456	0.49253	-0.29241	0.070578	0.14098	0.23587	-0.086912	0.031863	0.11744
m/z 167.099	-0.084674	0.15593	-0.18247	-0.012323	0.036108	-0.038111	0.10874	0.098606	0.0091504	0.022498	0.0025474
m/z 171.194	0.13407	-0.11155	-0.10289	-0.0044501	-0.018151	-0.016682	-0.087381	0.084654	-0.13798	-0.21453	-0.034668
m/z 189.186	0.14064	-0.091099	0.099653	0.043821	0.0075795	-0.091004	-0.08609	-0.015064	0.00099236	-0.078015	-0.058008
m/z 203.179	0.14917	-0.071933	0.078669	0.0089803	0.013732	0.037332	0.024277	0.017013	0.021018	0.010102	-0.15952
m/z 204.211	0.12199	-0.091801	0.1679	0.060751	0.047742	0.034742	0.13531	0.13942	0.028562	-0.10141	-0.18457
m/z 205.195	0.14946	-0.055818	0.096471	0.0011126	-0.018987	0.014586	-0.043602	0.023231	-0.0068947	0.0042474	-0.024817
m/z 219.184	-0.095232	-0.18183	-0.036232	0.20556	0.14074	-0.061092	0.019801	0.044732	-0.059224	-0.086388	-0.14086
m/z 223.082	-0.013891	0.14087	0.23424	-0.13301	0.33698	0.091554	0.13467	0.10511	-0.055602	-0.063452	-0.078511
m/z 229.222	-0.012316	-0.23302	-0.080386	0.12101	0.14512	0.019271	0.10017	0.10003	-0.039684	-0.076043	0.0057985
m/z 247.233	0.12669	-0.1473	-0.05105	0.038581	0.024952	-0.057554	-0.071965	-0.0030316	0.056253	0.026655	0.063477
m/z 264.850	-0.049894	0.19282	0.17226	0.065915	-0.048038	0.018	0.035555	0.098403	-0.038472	-0.10388	0.092463
m/z 267.850	-0.14709	-0.066285	0.097013	0.041656	0.0038407	-0.063173	-0.037992	-0.067502	-0.041601	0.08492	0.1149
m/z 269.850	-0.04984	0.099799	0.23812	-0.15332	0.39573	-0.17949	-0.10058	0.12801	-0.010098	0.17021	0.1679
